# Supplementary material for: Point-of-Care Diagnostic Biosensors to Monitor Anti-SARS-CoV-2 Neutralizing IgG/sIgA Antibodies and Antioxidant Activity in Saliva
Source: Biosensors (Basel). 2023 Jan 20;13(2):167. doi: 10.3390/bios13020167 (PMC9953869; doi:10.3390/bios13020167)
Supplement: Supplementary file 1 [file biosensors-13-00167-s001.zip]

Archive with 1 entries (1 files):
- biosensors-2153061-supplementary.pdf
